# Supplementary material for: Clinical outcomes of atrial fibrillation screening: a meta-analysis of randomized controlled trials
Source: Ann Med. 2025 Jan 25;57(1):2457522. doi: 10.1080/07853890.2025.2457522 (PMC12161479; doi:10.1080/07853890.2025.2457522)
Supplement: Supplemental Material [file IANN_A_2457522_SM1113.zip]

Archive with 3 entries (2 files):
- Suppl/
- Suppl/PRISMA_2020_checklist (4).docx
- Suppl/SupplementaryMaterialRevision.docx
